# Supplementary material for: Systematic Review and Meta-Analysis of RCTs on Efficacy of Conventional vs. Emerging Treatments for Amblyopia
Source: Life (Basel). 2026 Jan 28;16(2):222. doi: 10.3390/life16020222 (PMC12942344; doi:10.3390/life16020222)
Supplement: Supplementary file 1 [file life-16-00222-s001.zip]

Archive with 6 entries (6 files):
- Additional file S1.pdf
- Additional file S2.pdf
- Additional file S3.pdf
- Additional file S4.pdf
- Additional file S5.pdf
- Additional file S6.pdf
